# Supplementary material for: ANGPTL2 promotes immune checkpoint inhibitor-related murine autoimmune myocarditis
Source: Commun Biol. 2023 Sep 22;6:965. doi: 10.1038/s42003-023-05338-4 (PMC10517162; doi:10.1038/s42003-023-05338-4)
Supplement: Supplementary file 4 — Supplementary Data 1 [file 42003_2023_5338_MOESM4_ESM.xlsx]

## Sheet: Figure_1
1C	Naive	EAM	EAM + ICI		Ordinary one-way ANOVA
	2.22912	19.106	43.982		Tukey's multiple comparisons test	Mean Diff.	95.00% CI of diff.	Below threshold?	Summary	Adjusted P Value
	5.77986	12.2078	39.5071		Naive vs. EAM	-10.77	-19.02 to -2.508	Yes	*	0.0135	A-B
	8.81653	18.4109	35.029		Naive vs. EAM + ICI	-31.26	-39.52 to -23.01	Yes	****	<0.0001	A-C
	6.78965	16.9524	30.1519		EAM vs. EAM + ICI	-20.5	-28.76 to -12.24	Yes	***	0.0002	B-C
1E		EAM	EAM	EAM	EAM	EAM + ICI	EAM + ICI	EAM + ICI	EAM + ICI		2way ANOVA	Šídák's multiple comparisons test	Mean Diff.	95.00% CI of diff.	Below threshold?	Summary	Adjusted P Value
	T	7.38	7.92	7.95	7.45	11.4	17.4	14.8	15			T	-6.975	-12.69 to -1.256	Yes	**	0.0086
	B	0.4005	0.42008	0.6372	0.340164	0.66303	0.58064	0.67252	0.95216			B	-0.2676	-5.987 to 5.452	No	ns	>0.9999
	NK	0.509652	0.185841	0.67536	0.126325	0.311152	0.231853	0.332304	0.04752			NK	0.1436	-5.576 to 5.863	No	ns	>0.9999
	DC	18.1	22.2	27.5	23.2	29.9	30.3	30.1	34.7			DC	-8.5	-14.22 to -2.781	Yes	***	0.0008
	Mac	10.0255	8.05702	18.9074	8.46726	22.1129	18.512	22.3692	13.404			Mac	-7.735	-13.45 to -2.016	Yes	**	0.0027
	Mono	24.8167	12.7482	9.99269	10.9739	8.45041	7.46279	6.64633	3.64144			Mono	8.083	2.363 to 13.80	Yes	**	0.0016
	Neut	5.21724	3.52491	5.32674	5.60002	5.48547	3.17001	4.69697	2.98256			Neut	0.8335	-4.886 to 6.553	No	ns	0.9999
	Eos	2.5866	0.848438	5.60671	4.5236	1.55164	0.871751	1.10908	1.73282			Eos	2.075	-3.644 to 7.794	No	ns	0.9462
1F		EAM	EAM	EAM	EAM	EAM + ICI	EAM + ICI	EAM + ICI	EAM + ICI		2way ANOVA	Šídák's multiple comparisons test	Mean Diff.	95.00% CI of diff.	Below threshold?	Summary	Adjusted P Value
	CD4 T	5.63094	5.94792	5.5332	5.5875	7.638	12.2148	8.7616	9.885			CD4 T	-3.95	-5.799 to -2.101	Yes	***	0.0003
	CD8 T	0.684126	0.723888	0.94605	0.714455	1.8924	3.1668	2.9896	2.505			CD8 T	-1.871	-3.721 to -0.02194	Yes	*	0.0473
1G	Leukocytes	Naive	EAM	EAM_x000D_+ ICI		Ordinary one-way ANOVA
		0.33	15.828	11.035		Šídák's multiple comparisons test	Mean Diff.	95.00% CI of diff.	Below threshold?	Summary	Adjusted P Value
		2.298	21.722	27.908		EAM vs. EAM + ICI	-11.36	-21.25 to -1.478	Yes	*	0.0274	B-C
		1.381	8.039	11.314
		0.376	15.302	20.348
			2.928	27.657
			2.963	36.709
	CD4 T	Naive	EAM	EAM_x000D_+ ICI		Ordinary one-way ANOVA
		0.022	0.891	0.843		Šídák's multiple comparisons test	Mean Diff.	95.00% CI of diff.	Below threshold?	Summary	Adjusted P Value
		0.099	1.292	3.409		EAM vs. EAM + ICI	-1.524	-2.438 to -0.6104	Yes	**	0.0032	B-C
		0.095	0.445	0.991
		0.039	0.855	2.011
			0.123	2.406
			0.135	3.227
	CD8 T	Naive	EAM	EAM_x000D_+ ICI		Ordinary one-way ANOVA
		0.004	0.108	0.209		Šídák's multiple comparisons test	Mean Diff.	95.00% CI of diff.	Below threshold?	Summary	Adjusted P Value
		0.035	0.157	0.884		EAM vs. EAM + ICI	-0.3573	-0.5562 to -0.1584	Yes	**	0.0019	B-C
		0.013	0.076	0.338
		0.004	0.109	0.51
			0.035	0.219
			0.027	0.496
	DC	Naive	EAM	EAM_x000D_+ ICI		Ordinary one-way ANOVA
		0.06	2.865	3.3		Šídák's multiple comparisons test	Mean Diff.	95.00% CI of diff.	Below threshold?	Summary	Adjusted P Value
		0.772	4.822	8.456		EAM vs. EAM + ICI	-3.594	-5.736 to -1.451	Yes	**	0.0031	B-C
		0.301	2.211	3.405
		0.017	3.55	7.061
			0.586	6.306
			0.679	7.746
	Mac	Naive	EAM	EAM_x000D_+ ICI		Ordinary one-way ANOVA
		0.042	1.587	2.44		Šídák's multiple comparisons test	Mean Diff.	95.00% CI of diff.	Below threshold?	Summary	Adjusted P Value
		0.325	1.75	5.166		EAM vs. EAM + ICI	-2.849	-4.201 to -1.496	Yes	***	0.0005	B-C
		0.157	1.52	2.531
		0.067	1.296	2.727
			0.236	4.619
			0.211	6.21
	Mono	Naive	EAM	EAM_x000D_+ ICI		Ordinary one-way ANOVA
		0.096	3.928	0.933		Šídák's multiple comparisons test	Mean Diff.	95.00% CI of diff.	Below threshold?	Summary	Adjusted P Value
		0.468	2.769	2.083		EAM vs. EAM + ICI	-0.3058	-1.906 to 1.294	No	ns	0.6864	B-C
		0.308	0.803	0.752
		0.099	1.679	0.741
			0.172	2.538
			0.141	4.28
1I	Naive	EAM	EAM + ICI		Ordinary one-way ANOVA
	30.4123	25.5208	16.8326		Tukey's multiple comparisons test	Mean Diff.	95.00% CI of diff.	Below threshold?	Summary	Adjusted P Value
	35.2429	24.1499	21.6574		Naive vs. EAM	6.237	1.874 to 10.60	Yes	**	0.0069	A-B
	30.3868	29.2631	17.1482		Naive vs. EAM + ICI	12.85	8.227 to 17.48	Yes	****	<0.0001	A-C
	30.3894	27.6829	21.7238		EAM vs. EAM + ICI	6.618	1.990 to 11.25	Yes	**	0.0068	B-C
	34.5449	23.1747
1J	Naive	EAM	EAM + ICI		Ordinary one-way ANOVA
	5.14089	4.69188	7.37529		Tukey's multiple comparisons test	Mean Diff.	95.00% CI of diff.	Below threshold?	Summary	Adjusted P Value
	5.74445	5.35003	7.66807		Naive vs. EAM	0.00482	-0.5112 to 0.5209	No	ns	0.9996	A-B
	4.78667	5.11219	7.21837		Naive vs. EAM + ICI	-2.382	-2.929 to -1.834	Yes	****	<0.0001	A-C
	4.95251	5.17983	7.77451		EAM vs. EAM + ICI	-2.387	-2.934 to -1.839	Yes	****	<0.0001	B-C
	5.01188	5.27837

## Sheet: Figure_2
2B	Pdgfra	Naive	EAM	EAM + ICI		Shapiro-Wilk test					Ordinary one-way ANOVA
		0.966076	0.628597	0.432331		W	0.969	0.9848	0.8397		Tukey's multiple comparisons test	Mean Diff.	95.00% CI of diff.	Below threshold?	Summary	Adjusted P Value
		0.852759	0.707209	0.507053		P value	0.6619	0.7638	0.2132		Naive vs. EAM	0.3021	0.03641 to 0.5677	Yes	*	0.0301	A-B
		1.18116	0.757968	0.441416		Passed normality test (alpha=0.05)?	Yes	Yes	Yes		Naive vs. EAM + ICI	0.5397	0.2741 to 0.8054	Yes	**	0.0019	A-C
						P value summary	ns	ns	ns		EAM vs. EAM + ICI	0.2377	-0.02801 to 0.5033	No	ns	0.0748	B-C
	Tcf21	Naive	EAM	EAM + ICI		Shapiro-Wilk test					Ordinary one-way ANOVA
		1.11662	0.279155	0.108754		W	0.9913	0.8103	0.8737		Tukey's multiple comparisons test	Mean Diff.	95.00% CI of diff.	Below threshold?	Summary	Adjusted P Value
		0.870028	0.207206	0.074281		P value	0.8214	0.1393	0.3061		Naive vs. EAM	0.7669	0.5768 to 0.9570	Yes	****	<0.0001	A-B
		1.01335	0.213031	0.080166		Passed normality test (alpha=0.05)?	Yes	Yes	Yes		Naive vs. EAM + ICI	0.9123	0.7222 to 1.102	Yes	****	<0.0001	A-C
						P value summary	ns	ns	ns		EAM vs. EAM + ICI	0.1454	-0.04470 to 0.3355	No	ns	0.1241	B-C
	Acta2	Naive	EAM	EAM + ICI		Shapiro-Wilk test					Ordinary one-way ANOVA
		1.29937	2.06739	2.72794		W	0.998	0.9913	0.9851		Tukey's multiple comparisons test	Mean Diff.	95.00% CI of diff.	Below threshold?	Summary	Adjusted P Value
		0.984739	2.27807	2.20047		P value	0.9135	0.8213	0.766		Naive vs. EAM	-1.087	-1.716 to -0.4582	Yes	**	0.0044	A-B
		0.715892	1.91562	2.40796		Passed normality test (alpha=0.05)?	Yes	Yes	Yes		Naive vs. EAM + ICI	-1.445	-2.074 to -0.8166	Yes	***	0.001	A-C
						P value summary	ns	ns	ns		EAM vs. EAM + ICI	-0.3584	-0.9873 to 0.2704	No	ns	0.2639	B-C
	COl1a1	Naive	EAM	EAM + ICI		Shapiro-Wilk test					Ordinary one-way ANOVA
		0.366787	1.0666	0.791694		W	0.7833	0.9067	0.9623		Tukey's multiple comparisons test	Mean Diff.	95.00% CI of diff.	Below threshold?	Summary	Adjusted P Value
		0.160764	1.03027	0.638614		P value	0.0752	0.4073	0.6267		Naive vs. EAM	-0.7675	-1.036 to -0.4992	Yes	***	0.0003	A-B
		0.16993	0.903137	0.563707		Passed normality test (alpha=0.05)?	Yes	Yes	Yes		Naive vs. EAM + ICI	-0.4322	-0.7005 to -0.1638	Yes	**	0.0062	A-C
						P value summary	ns	ns	ns		EAM vs. EAM + ICI	0.3353	0.06699 to 0.6037	Yes	*	0.0202	B-C
	Col3a1	Naive	EAM	EAM + ICI		Shapiro-Wilk test					Ordinary one-way ANOVA
		0.985406	2.92572	2.84572		W	0.9372	0.8996	0.9605		Tukey's multiple comparisons test	Mean Diff.	95.00% CI of diff.	Below threshold?	Summary	Adjusted P Value
		1.05613	3.04996	2.74878		P value	0.5164	0.3842	0.6181		Naive vs. EAM	-1.812	-2.318 to -1.306	Yes	****	<0.0001	A-B
		0.958461	2.46023	2.54699		Passed normality test (alpha=0.05)?	Yes	Yes	Yes		Naive vs. EAM + ICI	-1.714	-2.220 to -1.208	Yes	***	0.0001	A-C
						P value summary	ns	ns	ns		EAM vs. EAM + ICI	0.09814	-0.4079 to 0.6042	No	ns	0.8278	B-C
	Vim	Naive	EAM	EAM + ICI		Shapiro-Wilk test					Ordinary one-way ANOVA
		1.02835	1.11755	0.986464		W	0.9885	0.9509	0.9975		Tukey's multiple comparisons test	Mean Diff.	95.00% CI of diff.	Below threshold?	Summary	Adjusted P Value
		1.11755	1.03551	0.697536		P value	0.7948	0.5732	0.9048		Naive vs. EAM	0.07018	-0.2269 to 0.3673	No	ns	0.7587	A-B
		1.06462	0.846944	0.829514		Passed normality test (alpha=0.05)?	Yes	Yes	Yes		Naive vs. EAM + ICI	0.2323	-0.06474 to 0.5294	No	ns	0.116	A-C
						P value summary	ns	ns	ns		EAM vs. EAM + ICI	0.1622	-0.1349 to 0.4592	No	ns	0.2888	B-C

## Sheet: Figure_3
3A	Myh6	Heart	BMDMs	T cells	CFs
		10.7034	5.17e-05	0.000142	0.044194
		11.8762	5.9e-05	0.000156	0.054409
		11.9588	5.58e-05	0.000168	0.036146
	Ptprc	Heart	BMDMs	T cells	CFs
		0.006524	0.320856	0.248273	0.000336
		0.005921	0.285191	0.210224	0
		0.005226	0.285191	0.219151	0
	Col1a1	Heart	BMDMs	T cells	CFs
		0.060371	4.17e-05	0	1.26576
		0.071794	6.36e-05	0	1.65864
		0.068869	6.15e-05	0	1.29235
	Pdgfra	Heart	BMDMs	T cells	CFs
		0.047696	6.73e-05	6.98e-07	0.598739
		0.045437	5.85e-05	0	0.550953
		0.044502	7.57e-05	0	0.493116
	Angptl2	Heart	BMDMs	T cells	CFs
		0.034435	0.010525	0.000249	0.160428
		0.03901	0.012958	0.000288	0.234881
		0.036147	0.010525	0.000251	0.179245

## Sheet: Figure_4
4C	WT	Angptl2-/-		Unpaired t test			F test to compare variances
	39.1073	15.3225		P value	0.0007		F, DFn, Dfd	1.639, 3, 6
	53.676	16.6332		P value summary	***		P value	0.5549
	45.3675	27.0975		Significantly different (P < 0.05)?	Yes		P value summary	ns
	36.8715	25.8683		One- or two-tailed P value?	Two-tailed		Significantly different (P < 0.05)?	No
		21.3205		t, df	t=5.025, df=9
		25.6597
		31.6032
4E	Leukocytes	WT	Angptl2-/-		Unpaired t test			F test to compare variances
		27.431	8.085		P value	0.0073		F, DFn, Dfd	1.386, 8, 5
		36.325	22.696		P value summary	**		P value	0.7486
		25.311	4.036		Significantly different (P < 0.05)?	Yes		P value summary	ns
		15.671	13.231		One- or two-tailed P value?	Two-tailed		Significantly different (P < 0.05)?	No
		29.086	30.939		t, df	t=3.173, df=13
		35.77	16.132
			18.953
			7.156
			5.651
	CD4 T	WT	Angptl2-/-		Unpaired t test			F test to compare variances
		2.625	0.485		P value	<0.0001		F, DFn, Dfd	1.056, 8, 5
		2.313	0.878		P value summary	****		P value	0.9988
		2.553	0.342		Significantly different (P < 0.05)?	Yes		P value summary	ns
		1.599	1.265		One- or two-tailed P value?	Two-tailed		Significantly different (P < 0.05)?	No
		2.467	1.308		t, df	t=6.154, df=13
		3.093	1.659
			0.902
			0.309
			0.299
	CD8 T	WT	Angptl2-/-		Unpaired t test			F test to compare variances
		0.891	0.162		P value	0.015		F, DFn, Dfd	1.735, 5, 8
		1.037	0.325		P value summary	*		P value	0.4654
		0.776	0.141		Significantly different (P < 0.05)?	Yes		P value summary	ns
		0.591	0.703		One- or two-tailed P value?	Two-tailed		Significantly different (P < 0.05)?	No
		0.349	0.538		t, df	t=2.802, df=13
		0.372	0.348
			0.415
			0.095
			0.094
	DC	WT	Angptl2-/-		Unpaired t test			F test to compare variances
		5.843	1.043		P value	0.0007		F, DFn, Dfd	1.491, 8, 5
		7.701	1.816		P value summary	***		P value	0.6858
		5.644	0.67		Significantly different (P < 0.05)?	Yes		P value summary	ns
		3.949	3.162		One- or two-tailed P value?	Two-tailed		Significantly different (P < 0.05)?	No
		6.428	4.827		t, df	t=4.447, df=13
		7.619	5.114
			3.298
			1.166
			0.949
	Mac	WT	Angptl2-/-		Unpaired t test			F test to compare variances
		5.756	1.673		P value	0.0024		F, DFn, Dfd	1.017, 8, 5
		8.039	3.625		P value summary	**		P value
		5.73	0.896		Significantly different (P < 0.05)?	Yes		P value summary
		3.226	2.145		One- or two-tailed P value?	Two-tailed		Significantly different (P < 0.05)?	No
		4.725	5.073		t, df	t=3.765, df=13
		5.933	3.374
			3.675
			0.739
			0.527
	Mono	WT	Angptl2-/-		Mann Whitney test
		3.529	2.041		P value	0.3277
		5.88	9.734		Exact or approximate P value?	Exact
		3.191	0.552		P value summary	ns
		1.389	1.357		Significantly different (P < 0.05)?	No
		3.136	7.065		One- or two-tailed P value?	Two-tailed
		3.76	0.925		Sum of ranks in column A,B	57 , 63
			5.096		Mann-Whitney U	18
			0.639
			0.569
4G	WT	Angptl2-/-		Unpaired t test			F test to compare variances
	16.5459	29.9082		P value	<0.0001		F, DFn, Dfd	1.043, 4, 5
	20.4633	28.9105		P value summary	****		P value	0.938
	16.1698	28.2047		Significantly different (P < 0.05)?	Yes		P value summary	ns
	14.6126	29.7765		One- or two-tailed P value?	Two-tailed		Significantly different (P < 0.05)?	No
	14.2933	32.2435		t, df	t=8.542, df=9
		24.9454
4H	WT	Angptl2-/-		Unpaired t test with Welch's correction			F test to compare variances
	5.85526	5.00886		P value	0.0249		F, DFn, Dfd	12.72, 4, 5
	8.02998	4.8338		P value summary	*		P value	0.0157
	6.31087	5.49983		Significantly different (P < 0.05)?	Yes		P value summary	*
	5.64531	4.55825		One- or two-tailed P value?	Two-tailed		Significantly different (P < 0.05)?	Yes
	8.35872	4.55172		Welch-corrected t, df	t=3.300, df=4.526
		5.02483

## Sheet: Figure_5
5B	Pdgfra	PDGFRα+ CFs	myCFs		Unpaired t test with Welch's correction			F test to compare variances
		1.09338	0.094		P value	0.0034		F, DFn, Dfd	70.88, 2, 2
		1.00612	0.098673		P value summary	**		P value	0.0278
		0.9005	0.076882		Significantly different (P < 0.05)?	Yes		P value summary	*
					One- or two-tailed P value?	Two-tailed		Significantly different (P < 0.05)?	Yes
					Welch-corrected t, df	t=16.21, df=2.056
	Acta2	PDGFRα+ CFs	myCFs		Unpaired t test with Welch's correction			F test to compare variances
		1.12512	32.9016		P value	0.0117		F, DFn, Dfd	989.0, 2, 2
		1.07929	34.7776		P value summary	*		P value	0.002
		0.795583	24.2529		Significantly different (P < 0.05)?	Yes		P value summary	**
					One- or two-tailed P value?	Two-tailed		Significantly different (P < 0.05)?	Yes
					Welch-corrected t, df	t=9.142, df=2.004
5D		WT myCFs	WT myCFs	WT myCFs	Angptl2-/- myCFs	Angptl2-/- myCFs	Angptl2-/- myCFs
	Pdgfra	1.2	0.983	0.813	1.12	0.843	0.77
	Acta2	1.09	1.03	0.881	1.48	0.992	1.05
	Pdgfra	Unpaired t test			F test to compare variances
		P value	0.601		F, DFn, Dfd	1.104, 2, 2
		P value summary	ns		P value	0.9507
		Significantly different (P < 0.05)?	No		P value summary	ns
		One- or two-tailed P value?	Two-tailed		Significantly different (P < 0.05)?	No
		t, df	t=0.5670, df=4
	Acta2	Unpaired t test			F test to compare variances
		P value	0.3545		F, DFn, Dfd	6.137, 2, 2
		P value summary	ns		P value	0.2802
		Significantly different (P < 0.05)?	No		P value summary	ns
		One- or two-tailed P value?	Two-tailed		Significantly different (P < 0.05)?	No
		t, df	t=1.046, df=4
5E		WT myCFs	WT myCFs	WT myCFs	WT myCFs	Angptl2-/- myCFs	Angptl2-/- myCFs	Angptl2-/- myCFs	Angptl2-/- myCFs
	Ccl3	1.0153	1.2074	0.796587	0.980714	0.33261	0.339599	0.312495	0.136967
	Ccl4	0.998956	1.17976	0.869643	0.951643	0.28887	0.303232	0.25676	0.127493
	Ccl5	0.932025	1.09311	1.09311	0.88175	0.875659	0.839989	0.726201	0.682283
	Cxcl10	1.01331	1.10885	0.93892	0.938918	0.420178	0.535542	0.510178	0.219011
	Cxcl11	1.14116	0.574548	1.18962	1.09467	0.126789	0.110376	0.29331	0.160484
	Ccl3	Mann Whitney test
		P value	0.0286
		Exact or approximate P value?	Exact
		P value summary	*
		Significantly different (P < 0.05)?	Yes
		One- or two-tailed P value?	Two-tailed
		Sum of ranks in column A,B	26 , 10
		Mann-Whitney U	0
	Ccl4	Unpaired t test			F test to compare variances
		P value	<0.0001		F, DFn, Dfd	2.682, 3, 3
		P value summary	****		P value	0.4393
		Significantly different (P < 0.05)?	Yes		P value summary	ns
		One- or two-tailed P value?	Two-tailed		Significantly different (P < 0.05)?	No
		t, df	t=9.834, df=6
	Ccl5	Unpaired t test			F test to compare variances
		P value	0.022		F, DFn, Dfd	1.427, 3, 3
		P value summary	*		P value	0.7771
		Significantly different (P < 0.05)?	Yes		P value summary	ns
		One- or two-tailed P value?	Two-tailed		Significantly different (P < 0.05)?	No
		t, df	t=3.068, df=6
	Cxcl10	Unpaired t test			F test to compare variances
		P value	0.0004		F, DFn, Dfd	3.175, 3, 3
		P value summary	***		P value	0.3681
		Significantly different (P < 0.05)?	Yes		P value summary	ns
		One- or two-tailed P value?	Two-tailed		Significantly different (P < 0.05)?	No
		t, df	t=7.029, df=6
	Cxcl11	Mann Whitney test
		P value	0.0286
		Exact or approximate P value?	Exact
		P value summary	*
		Significantly different (P < 0.05)?	Yes
		One- or two-tailed P value?	Two-tailed
		Sum of ranks in column A,B	26 , 10
		Mann-Whitney U	0
5G	WT	Angptl2-/-		Unpaired t test			F test to compare variances
	1.00461	0.727972		P value	<0.0001		F, DFn, Dfd	4.953, 3, 3
	0.993411	0.721675		P value summary	****		P value	0.2216
	1.01394	0.700916		Significantly different (P < 0.05)?	Yes		P value summary	ns
	0.988046	0.670826		One- or two-tailed P value?	Two-tailed		Significantly different (P < 0.05)?	No
				t, df	t=20.87, df=6

## Sheet: Figure_6
6A		Angptl2-/- myCFs	Angptl2-/- myCFs	Angptl2-/- myCFs	Angptl2-/- myCFs + rANGPTL2	Angptl2-/- myCFs + rANGPTL2	Angptl2-/- myCFs + rANGPTL2
	Ccl3	1.12014	0.98875	0.891112	8.02042	6.4696	7.17848
	Ccl4	1.13245	0.888503	0.979046	4.59304	2.98855	2.37751
	Ccl5	0.855543	1.10566	1.0388	3.71899	3.39853	3.64246
	Cxcl10	1.06496	1.13352	0.801518	20.2634	16.8048	15.0408
	Cxcl11	0.864	1.12	1.02	4.65	5.35	4.99
	Ccl3	Unpaired t test with Welch's correction			F test to compare variances
		P value	0.0044		F, DFn, Dfd	45.63, 2, 2
		P value summary	**		P value	0.0429
		Significantly different (P < 0.05)?	Yes		P value summary	*
		One- or two-tailed P value?	Two-tailed		Significantly different (P < 0.05)?	Yes
		Welch-corrected t, df	t=13.73, df=2.088
	Ccl4	Unpaired t test with Welch's correction			F test to compare variances
		P value	0.0708		F, DFn, Dfd	86.10, 2, 2
		P value summary	ns		P value	0.023
		Significantly different (P < 0.05)?	No		P value summary	*
		One- or two-tailed P value?	Two-tailed		Significantly different (P < 0.05)?	Yes
		Welch-corrected t, df	t=3.491, df=2.046
	Ccl5	Unpaired t test			F test to compare variances
		P value	<0.0001		F, DFn, Dfd	1.670, 2, 2
		P value summary	****		P value	0.749
		Significantly different (P < 0.05)?	Yes		P value summary	ns
		One- or two-tailed P value?	Two-tailed		Significantly different (P < 0.05)?	No
		t, df	t=21.17, df=4
	Cxcl10	Unpaired t test with Welch's correction			F test to compare variances
		P value	0.0084		F, DFn, Dfd	229.8, 2, 2
		P value summary	**		P value	0.0087
		Significantly different (P < 0.05)?	Yes		P value summary	**
		One- or two-tailed P value?	Two-tailed		Significantly different (P < 0.05)?	Yes
		Welch-corrected t, df	t=10.65, df=2.017
	Cxcl11	Unpaired t test			F test to compare variances
		P value	<0.0001		F, DFn, Dfd	7.361, 2, 2
		P value summary	****		P value	0.2392
		Significantly different (P < 0.05)?	Yes		P value summary	ns
		One- or two-tailed P value?	Two-tailed		Significantly different (P < 0.05)?	No
		t, df	t=18.55, df=4
6B	(–)	(+)		Unpaired t test			F test to compare variances
	0.960238	1.4626		P value	<0.0001		F, DFn, Dfd	1.137, 3, 3
	0.978105	1.41075		P value summary	****		P value	0.9184
	1.07199	1.43318		Significantly different (P < 0.05)?	Yes		P value summary	ns
	0.989665	1.35295		One- or two-tailed P value?	Two-tailed		Significantly different (P < 0.05)?	No
				t, df	t=12.23, df=6
6D	Ccl3	(-)	BAY(+)	rA2(+)	BAY(+)rA2(+)		Shapiro-Wilk test						Ordinary one-way ANOVA
		1.11116	1.20754	6.97442	1.58235		W	0.9182	0.824	0.8294	0.933		Tukey's multiple comparisons test	Mean Diff.	95.00% CI of diff.	Below threshold?	Summary	Adjusted P Value
		0.921511	0.679277	5.24911	1.07331		P value	0.4461	0.1732	0.1869	0.4998		Tukey's multiple comparisons test	Mean Diff.	95.00% CI of diff.	Below threshold?	Summary	Adjusted P Value
		0.967325	0.620744	5.43422	1.446		Passed normality test (alpha=0.05)?	Yes	Yes	Yes	Yes		(-) vs. BAY(+)	0.1641	-1.195 to 1.523	No	ns	0.979	A-B
							P value summary	ns	ns	ns	ns		(-) vs. rA2(+)	-4.886	-6.245 to -3.527	Yes	****	<0.0001	A-C
													(-) vs. BAY(+)rA2(+)	-0.3672	-1.726 to 0.9920	No	ns	0.8224	A-D
													BAY(+) vs. rA2(+)	-5.05	-6.409 to -3.691	Yes	****	<0.0001	B-C
													BAY(+) vs. BAY(+)rA2(+)	-0.5314	-1.891 to 0.8278	No	ns	0.6145	B-D
													rA2(+) vs. BAY(+)rA2(+)	4.519	3.159 to 5.878	Yes	****	<0.0001	C-D
	Ccl4	(-)	BAY(+)	rA2(+)	BAY(+)rA2(+)		Shapiro-Wilk test						Ordinary one-way ANOVA
		0.970459	0.527315	3.72371	0.918109		W	0.9533	0.8944	0.8605	0.97		Tukey's multiple comparisons test	Mean Diff.	95.00% CI of diff.	Below threshold?	Summary	Adjusted P Value
		1.13033	0.488604	2.70708	0.627087		P value	0.5839	0.3678	0.269	0.6675		(-) vs. BAY(+)	0.5493	-0.3681 to 1.467	No	ns	0.2934	A-B
		0.899215	0.336048	2.5258	0.471961		Passed normality test (alpha=0.05)?	Yes	Yes	Yes	Yes		(-) vs. rA2(+)	-1.986	-2.903 to -1.068	Yes	***	0.0006	A-C
							P value summary	ns	ns	ns	ns		(-) vs. BAY(+)rA2(+)	0.3276	-0.5898 to 1.245	No	ns	0.6752	A-D
													BAY(+) vs. rA2(+)	-2.535	-3.452 to -1.617	Yes	****	<0.0001	B-C
													BAY(+) vs. BAY(+)rA2(+)	-0.2217	-1.139 to 0.6957	No	ns	0.8641	B-D
													rA2(+) vs. BAY(+)rA2(+)	2.313	1.396 to 3.231	Yes	***	0.0002	C-D
	Ccl5	(-)	BAY(+)	rA2(+)	BAY(+)rA2(+)		Shapiro-Wilk test						Ordinary one-way ANOVA
		0.842409	0.349313	2.50115	0.73336		W	0.931	0.8523	0.8658	0.8031		Tukey's multiple comparisons test	Mean Diff.	95.00% CI of diff.	Below threshold?	Summary	Adjusted P Value
		1.21638	0.47388	3.56176	0.599817		P value	0.4923	0.2465	0.2837	0.1219		(-) vs. BAY(+)	0.6034	-0.1955 to 1.402	No	ns	0.1504	A-B
		0.941213	0.36668	3.39308	0.743597		Passed normality test (alpha=0.05)?	Yes	Yes	Yes	Yes		(-) vs. rA2(+)	-2.152	-2.951 to -1.353	Yes	***	0.0001	A-C
							P value summary	ns	ns	ns	ns		(-) vs. BAY(+)rA2(+)	0.3077	-0.4911 to 1.107	No	ns	0.6248	A-D
													BAY(+) vs. rA2(+)	-2.755	-3.554 to -1.957	Yes	****	<0.0001	B-C
													BAY(+) vs. BAY(+)rA2(+)	-0.2956	-1.094 to 0.5032	No	ns	0.652	B-D
													rA2(+) vs. BAY(+)rA2(+)	2.46	1.661 to 3.259	Yes	****	<0.0001	C-D
	Cxcl10	(-)	BAY(+)	rA2(+)	BAY(+)rA2(+)		Shapiro-Wilk test						Ordinary one-way ANOVA
		1.24359	1.47888	17.9325	1.38944		W	0.9357	0.9543	0.9081	0.9996		Tukey's multiple comparisons test	Mean Diff.	95.00% CI of diff.	Below threshold?	Summary	Adjusted P Value
		0.820462	0.861252	12.3335	0.739442		P value	0.5103	0.5885	0.4117	0.9612		(-) vs. BAY(+)	-0.131	-4.028 to 3.766	No	ns	0.9995	A-B
		0.935952	1.053	13.5903	1.053		Passed normality test (alpha=0.05)?	Yes	Yes	Yes	Yes		(-) vs. rA2(+)	-13.62	-17.52 to -9.722	Yes	****	<0.0001	A-C
							P value summary	ns	ns	ns	ns		(-) vs. BAY(+)rA2(+)	-0.06063	-3.957 to 3.836	No	ns	>0.9999	A-D
													BAY(+) vs. rA2(+)	-13.49	-17.38 to -9.591	Yes	****	<0.0001	B-C
													BAY(+) vs. BAY(+)rA2(+)	0.07042	-3.826 to 3.967	No	ns	>0.9999	B-D
													rA2(+) vs. BAY(+)rA2(+)	13.56	9.661 to 17.45	Yes	****	<0.0001	C-D
	Cxcl11	(-)	BAY(+)	rA2(+)	BAY(+)rA2(+)		Shapiro-Wilk test						Ordinary one-way ANOVA
		1.49909	2.12003	6.47144	2.12003		W	0.9997	0.978	0.8788	0.8811		Tukey's multiple comparisons test	Mean Diff.	95.00% CI of diff.	Below threshold?	Summary	Adjusted P Value
		1.00981	1.32325	4.90443	1.52002		P value	0.9678	0.7157	0.321	0.3276		(-) vs. BAY(+)	-0.4328	-2.015 to 1.149	No	ns	0.8171	A-B
		0.491099	0.855052	5.18407	1.62911		Passed normality test (alpha=0.05)?	Yes	Yes	Yes	Yes		(-) vs. rA2(+)	-4.52	-6.102 to -2.938	Yes	****	<0.0001	A-C
							P value summary	ns	ns	ns	ns		(-) vs. BAY(+)rA2(+)	-0.7564	-2.338 to 0.8253	No	ns	0.464	A-D
													BAY(+) vs. rA2(+)	-4.087	-5.669 to -2.505	Yes	***	0.0002	B-C
													BAY(+) vs. BAY(+)rA2(+)	-0.3236	-1.905 to 1.258	No	ns	0.9108	B-D
													rA2(+) vs. BAY(+)rA2(+)	3.764	2.182 to 5.345	Yes	***	0.0003	C-D

## Sheet: Sup_Figure_1
1C		Naive	Naive	Naive	Naive	EAM	EAM	EAM	EAM		2way ANOVA	Šídák's multiple comparisons test	Mean Diff.	95.00% CI of diff.	Below threshold?	Summary	Adjusted P Value
	T	14.9	10.4	16.2	21.9	7.38	7.92	7.95	7.45			T	8.175	-0.5203 to 16.87	No	ns	0.0774
	B	4.4696	1.377	3.7056	6.7032	0.4005	0.42008	0.6372	0.340164			B	3.614	-5.081 to 12.31	No	ns	0.8906
	NK	0.557734	0.184032	0.0824064	0	0.509652	0.185841	0.67536	0.126325			NK	-0.1683	-8.864 to 8.527	No	ns	>0.9999
	DC	18.1	33.6	21.8	4.46	18.1	22.2	27.5	23.2			DC	-3.26	-11.96 to 5.435	No	ns	0.9357
	Mac	12.8136	14.1499	11.3502	17.8145	10.0255	8.05702	18.9074	8.46726			Mac	2.668	-6.028 to 11.36	No	ns	0.9798
	Mono	29.1605	20.3689	22.322	26.2318	24.8167	12.7482	9.99269	10.9739			Mono	9.888	1.193 to 18.58	Yes	*	0.0171
	Neut	0.924633	0.624191	1.08195	6.78353	5.21724	3.52491	5.32674	5.60002			Neut	-2.564	-11.26 to 6.132	No	ns	0.9842
	Eos	0.921746	1.35036	0.539713	0	2.5866	0.848438	5.60671	4.5236			Eos	-2.688	-11.38 to 6.007	No	ns	0.9788

## Sheet: Sup_Figure_2
2D	HR	Naiv	EAM	EAM + ICI		Ordinary one-way ANOVA
		444.807	493.746	475.888		Tukey's multiple comparisons test	Mean Diff.	95.00% CI of diff.	Below threshold?	Summary	Adjusted P Value
		484.262	485.368	303.557		Naiv vs. EAM	-16.76	-109.5 to 75.95	No	ns	0.8782	A-B
		462.802	483.267	349.325		Naiv vs. EAM + ICI	80.58	-17.75 to 178.9	No	ns	0.1127	A-C
		549.451	486.796	406.78		EAM vs. EAM + ICI	97.34	-0.9866 to 195.7	No	ns	0.0524	B-C
		381.025	456.969
	LVESD	Naiv	EAM	EAM + ICI		Ordinary one-way ANOVA
		2.62097	2.80498	3.48698		Tukey's multiple comparisons test	Mean Diff.	95.00% CI of diff.	Below threshold?	Summary	Adjusted P Value
		2.5282	2.74178	3.27046		Naiv vs. EAM	-0.06133	-0.3202 to 0.1975	No	ns	0.8017	A-B
		2.64002	2.47817	3.10067		Naiv vs. EAM + ICI	-0.6411	-0.9157 to -0.3666	Yes	***	0.0002	A-C
		2.56381	2.52487	2.96311		EAM vs. EAM + ICI	-0.5798	-0.8543 to -0.3053	Yes	***	0.0004	B-C
		2.46792	2.57774
	LVEDD	Naiv	EAM	EAM + ICI		Ordinary one-way ANOVA
		3.76643	3.76612	4.19273		Tukey's multiple comparisons test	Mean Diff.	95.00% CI of diff.	Below threshold?	Summary	Adjusted P Value
		3.90412	3.61474	4.17456		Naiv vs. EAM	0.2371	-0.04347 to 0.5177	No	ns	0.1007	A-B
		3.79241	3.50337	3.74243		Naiv vs. EAM + ICI	-0.1905	-0.4881 to 0.1071	No	ns	0.2382	A-C
		3.68307	3.49139	3.78546		EAM vs. EAM + ICI	-0.4276	-0.7252 to -0.1300	Yes	**	0.0066	B-C
		3.7704	3.35533
	EF	Naiv	EAM	EAM + ICI		Ordinary one-way ANOVA
		58.6204	50.8797	35.6045		Tukey's multiple comparisons test	Mean Diff.	95.00% CI of diff.	Below threshold?	Summary	Adjusted P Value
		65.2248	48.9427	44.3896		Naiv vs. EAM	9.301	2.286 to 16.32	Yes	*	0.011	A-B
		58.5326	57.1149	36.5028		Naiv vs. EAM + ICI	20.82	13.38 to 28.26	Yes	****	<0.0001	A-C
		58.7386	54.8244	44.6742		EAM vs. EAM + ICI	11.52	4.077 to 18.96	Yes	**	0.004	B-C
		64.4466	47.2948

## Sheet: Sup_Figure_3
3C	Days	EAM + ICI	EAM + ICI	EAM + ICI	EAM + ICI	EAM + ICI	EAM + ICI	EAM	EAM	EAM	EAM	EAM
	-4	0.143	0.111	0.138	0.065	0.132	0.07	0.094	0.111	0.119	0.105	0.186
	4	0.143	0.162	0.127	0.081	0.081	0.116	0.037	0.048	0.124	0.138	0.105
	10	0.36	0.376	0.292	0.113	0.338	0.382	0.319	0.081	0.135	0.184	0.121
	21	0.249			0.132	0.243	0.2	0.073	0.075	0.113	0.121	0.116
	29	0.233			0.078	0.135	0.216	0.035	0.151	0.073	0.081	0.073
	Mixed-effects analysis
	Šídák's multiple comparisons test	Mean Diff.	95.00% CI of diff.	Below threshold?	Summary	Adjusted P Value
	EAM + ICI
	Row 1 vs. Row 2	-0.0085	-0.06748 to 0.05048	No	ns	0.9765
	Row 1 vs. Row 3	-0.2003	-0.3427 to -0.05795	Yes	*	0.0124
	Row 1 vs. Row 4	-0.09617	-0.1640 to -0.02831	Yes	*	0.0189
	Row 1 vs. Row 5	-0.05567	-0.2222 to 0.1109	No	ns	0.5287
	EAM
	Row 1 vs. Row 2	0.0326	-0.06130 to 0.1265	No	ns	0.6116
	Row 1 vs. Row 3	-0.045	-0.2640 to 0.1740	No	ns	0.8928
	Row 1 vs. Row 4	0.0234	-0.03871 to 0.08551	No	ns	0.5507
	Row 1 vs. Row 5	0.0404	-0.06635 to 0.1472	No	ns	0.5473

## Sheet: Sup_Figure_4
4C	WT	Angptl2-/-			Unpaired t test			F test to compare variances
	17.8194	11.7181			P value	0.1799		F, DFn, Dfd	1.449, 5, 3
	13.1814	18.8794			P value summary	ns		P value	0.8079
	23.3978	11.7613			Significantly different (P < 0.05)?	No		P value summary	ns
	21.3366	13.996			One- or two-tailed P value?	Two-tailed		Significantly different (P < 0.05)?	No
	16.629				t, df	t=1.469, df=8
	13.8488
4E,F	FS	WT	Angptl2-/-		Unpaired t test			F test to compare variances
		28.0443	27.8431		P value	<0.0001		F, DFn, Dfd	3.832, 7, 5
		25	30.7087		P value summary	****		P value	0.1583
		23.9057	36.9748		Significantly different (P < 0.05)?	Yes		P value summary	ns
		24.7312	33.7121		One- or two-tailed P value?	Two-tailed		Significantly different (P < 0.05)?	No
		24.911	36.1111		t, df	t=5.847, df=12
		26.5385	33.2061
			32.6693
			34.7328
	HR	WT	Angptl2-/-		Unpaired t test			F test to compare variances
		487	411		P value	0.5329		F, DFn, Dfd	1.068, 5, 7
		452	435		P value summary	ns		P value	0.902
		432	494		Significantly different (P < 0.05)?	No		P value summary	ns
		485	441		One- or two-tailed P value?	Two-tailed		Significantly different (P < 0.05)?	No
		403	517		t, df	t=0.6422, df=12
		412	447
			473
			441
	LVESD	WT	Angptl2-/-		Mann Whitney test
		2.75	2.59487		P value	0.0007
		2.75	2.48205		Exact or approximate P value?	Exact
		3.18718	2.11538		P value summary	***
		2.96154	2.46795		Significantly different (P < 0.05)?	Yes
		2.97564	1.94615		One- or two-tailed P value?	Two-tailed
		2.69359	2.46795		Sum of ranks in column A,B	69 , 36
			2.38333		Mann-Whitney U	0
			2.41154
	LVEDD	WT	Angptl2-/-		Unpaired t test			F test to compare variances
		3.82179	3.59615		P value	0.0122		F, DFn, Dfd	1.302, 7, 5
		3.66667	3.58205		P value summary	*		P value	0.7977
		4.18846	3.35641		Significantly different (P < 0.05)?	Yes		P value summary	ns
		3.93461	3.72308		One- or two-tailed P value?	Two-tailed		Significantly different (P < 0.05)?	No
		3.96282	3.04615		t, df	t=2.946, df=12
		3.66667	3.69487
			3.53974
			3.69487
	EF	WT	Angptl2-/-		Unpaired t test			F test to compare variances
		54.9905	54.8995		P value	<0.0001		F, DFn, Dfd	2.912, 7, 5
		50.3034	59.2353		P value summary	****		P value	0.2572
		48.0426	68.0846		Significantly different (P < 0.05)?	Yes		P value summary	ns
		49.6179	63.3625		One- or two-tailed P value?	Two-tailed		Significantly different (P < 0.05)?	No
		49.8873	67.3216		t, df	t=6.026, df=12
		52.7821	62.6897
			62.0968
			64.782
4G	HR	WT	Angptl2-/-		Unpaired t test			F test to compare variances
		410.509	425.844		P value	0.0864		F, DFn, Dfd	1.015, 4, 5
		439.831	473.904		P value summary	ns		P value	0.9597
		511.509	353.607		Significantly different (P < 0.05)?	No		P value summary	ns
		455.097	402.637		One- or two-tailed P value?	Two-tailed		Significantly different (P < 0.05)?	No
		493.624	398.188		t, df	t=1.924, df=9
			434.745
	LVESD	WT	Angptl2-/-		Unpaired t test			F test to compare variances
		3.15233	2.71937		P value	0.0006		F, DFn, Dfd	2.700, 4, 5
		3.37438	2.52165		P value summary	***		P value	0.3053
		3.45704	2.74965		Significantly different (P < 0.05)?	Yes		P value summary	ns
		3.78894	2.73309		One- or two-tailed P value?	Two-tailed		Significantly different (P < 0.05)?	No
		3.98152	2.48198		t, df	t=5.193, df=9
			3.04839
	LVEDD	WT	Angptl2-/-		Unpaired t test			F test to compare variances
		3.77732	3.87972		P value	0.0215		F, DFn, Dfd	3.246, 4, 5
		4.24254	3.54714		P value summary	*		P value	0.2286
		4.12386	3.82984		Significantly different (P < 0.05)?	Yes		P value summary	ns
		4.43736	3.89199		One- or two-tailed P value?	Two-tailed		Significantly different (P < 0.05)?	No
		4.64551	3.6631		t, df	t=2.778, df=9
			4.06156
	EF	WT	Angptl2-/-		Unpaired t test			F test to compare variances
		35.3325	57.7473		P value	<0.0001		F, DFn, Dfd	1.479, 4, 5
		42.121	56.601		P value summary	****		P value	0.6687
		34.3684	55.2341		Significantly different (P < 0.05)?	Yes		P value summary	ns
		31.1919	57.5532		One- or two-tailed P value?	Two-tailed		Significantly different (P < 0.05)?	No
		30.4792	61.3717		t, df	t=8.546, df=9
			49.8295

[truncated: 1 more sheets: Sup_Figure_5]
